# Supplementary material for: Anion Recognition by a Pincer-Type Host Constructed from Two Polyamide Macrocyclic Frameworks Jointed by a Photo-Addressable Azobenzene Switch
Source: Materials (Basel). 2022 Jan 17;15(2):692. doi: 10.3390/ma15020692 (PMC8777895; doi:10.3390/ma15020692)
Supplement: Supplementary file 1 [file materials-15-00692-s001.zip]

Archive with 1 entries (1 files):
- materials-1539615-supplementary.pdf
